# Supplementary material for: Deprotometalation-Iodolysis and Direct Iodination of 1-Arylated 7-Azaindoles: Reactivity Studies and Molecule Properties
Source: Molecules. 2021 Oct 19;26(20):6314. doi: 10.3390/molecules26206314 (PMC8537530; doi:10.3390/molecules26206314)
Supplement: Supplementary file 1 [file molecules-26-06314-s001.zip]

Archive with 1 entries (1 files):
- molecules-1406059-supplementary.pdf
